# Supplementary material for: Detection of Periodontal Pathogens in Oral Samples and Cardiac Specimens in Patients Undergoing Aortic Valve Replacement: A Pilot Study
Source: J Clin Med. 2021 Aug 28;10(17):3874. doi: 10.3390/jcm10173874 (PMC8432007; doi:10.3390/jcm10173874)
Supplement: Supplementary file 1 [file jcm-10-03874-s001.zip]

Archive with 1 entries (1 files):
- jcm-1332175-supplementary.pdf
